# Supplementary material for: The whole is more than the sum of the parts: establishing an enabling health system environment for reducing acute child malnutrition in a rural South African district
Source: Health Policy Plan. 2019 Jul 6;34(6):430–9. doi: 10.1093/heapol/czz060 (PMC6735808; doi:10.1093/heapol/czz060)
Supplement: czz060_Supplementary_Data [file czz060_supplementary_data.zip]

Archive with 3 entries (2 files):
- czz060_suppl-data/
- czz060_suppl-data/czz060_Supplementary File_2.xlsx
- czz060_suppl-data/czz060_Supplementary File_1.xlsx
