# Supplementary material for: The whole is more than the sum of the parts: establishing an enabling health system environment for reducing acute child malnutrition in a rural South African district
Source: Health Policy Plan. 2019 Jul 6;34(6):430–9. doi: 10.1093/heapol/czz060 (PMC6735808; doi:10.1093/heapol/czz060)
Supplement: czz060_Supplementary_Data [file czz060_supplementary_data.zip › czz060_suppl-data/czz060_Supplementary File_2.xlsx]

## Sheet: AddFile2
	Example of a dashboard
	Indicator	Target 2016/17	Q1 2016/17	Traffic light
	Maternal mortality ratio in facility	108	175
	Still birth rate in facility	22	17.0
	Neonatal mortality rate in facility	8	12.9
	Facility mortality under 1 year rate	7.5	9.6
	Severe malnutrition case fatality rate under 5 years	15	2.8
	Diarrhoea with dehydration case fatality rate under 5 years	2.5	2.5
	Pneumonia case fatality rate under 5 years	2	1.5
