# Supplementary material for: The whole is more than the sum of the parts: establishing an enabling health system environment for reducing acute child malnutrition in a rural South African district
Source: Health Policy Plan. 2019 Jul 6;34(6):430–9. doi: 10.1093/heapol/czz060 (PMC6735808; doi:10.1093/heapol/czz060)
Supplement: czz060_Supplementary_Data [file czz060_supplementary_data.zip › czz060_suppl-data/czz060_Supplementary File_1.xlsx]

## Sheet: Timeline
		2013			2014				2015				2016				2017				2018
Sphere	Activity	Apr	Jul	Oct	Jan	Apr	Jul	Oct	Jan	Apr	Jul	Oct	Jan	Apr	Jul	Oct	Jan	Apr	Jul	Oct	Jan
Province wide	Provincial integrated action plan on the management of SAM implemented
	District advocacy and stakeholder mobilisation
	Community awareness interventions
	District integrated action plans on the management of SAM implemented
	District and facility support visits
	Training - clinical (doctors, nurses, dieticians)
	Implementation of national treatment guidelines on management of SAM
	Ready-to-use therapeutic feeds available on national contract
	Provincial nutrition supplementation protocol implemented
	MNCH District Clinical Specialist Teams appointed
Gert Sibande District	District coordination and accountability structure (MRU)
	Sub-district MRUs established
	24 hour death reporting instituted
	PHC quality improvement processes
	Referral systems between PHC, hospitals and community services
	Referral system to SASSA for social relief of distress
	Ongoing supportive supervision, training and mentoring
	Targeted support to high burden hospitals and sub-districts
	PHC nutritionists appointed
	Uninterrupted supply of therapeutic feeds and food supplements in hospitals
	Follow-up monitoring system for SAM
Colour coding
Governance and leadership	policies, plans, structures (MRU), leadership
Evidence and knowledge	guidelines, WHO ten steps, 24 hour death review, provincial and district monitoring systems
Capacity and resources	staff, training, support, community based, primary health care
